# Supplementary material for: Heart rate variability is enhanced during mindfulness practice: A randomized controlled trial involving a 10-day online-based mindfulness intervention
Source: PLoS One. 2020 Dec 17;15(12):e0243488. doi: 10.1371/journal.pone.0243488 (PMC7746169; doi:10.1371/journal.pone.0243488)
Supplement: S1 File — (XLSX) [file pone.0243488.s004.xlsx]

## Sheet: Mindfulness Group
Mindfuness Baseline
participant ID	age	gender	AverageRespR	BeatByBeatRMSSD (ms)	AverageRMSSDSleep (ms)	Music Dosis Total in Min	MASS	PSS	D3SQI-Total
1.1	48	f	19.55	36	59		2.86	23	28.5
2.1	52	f	15.54	27	33		3.06	26	27.33
2.2			15.26	37	48
3.1	48	f	19.09	35	39		3.6	10	30.79
3.2			18.54	33	31
4.1	37	f	16.65	16	18		3.8	25	24.96
4.2			16.81	18	21
5.1	41	m	14.45	46	46		3	23	21.71
5.2			14.88	44	61
6.1	60	f	16.41	13	12		2.66	32	23.46
6.2			17.65	11	11
7.1	58	f	17.3	23	23		3.93	8	34.5
8.1	33	f	16.11	26	29		2.93	15	27.42
8.2			16.6	21	25
9.1	53	m	16.54	26	27		3	13	25.65
10.1	44	f	18.84	24	29		3.53	29	18.25
10.2			16.28	22	27
11.1	42	f	16.97	27	34		3.8	17	31
11.2			17.31	21	17
12.1	53	m	15.3	21	23		3.53	24	25.79
13.1	41	f	17.13	36	52		3.46	19	31.46
13.2			16.84	36	29
14.1	26	f	19.41	18	19		2.6	32	27.79
14.2			17.25	15	18
15.1	24	f	16.3	51	54
15.2			16.74	55	55
16.1	55	f	14.84	63	81
17.1	23	f	19.66	67	90		3.73	19	23.73
18.1	48	m	16.12	30	39
19.1	23	m	14.78	52	53		3.73	20	23.76
20.1	22	s	16.64	36	33		3.73	19	28.36
20.2			15.83	35	39
21.1	45	f	17.42	24	24		2.53	28	21.5
21.2			15.44	25	21
22.1	26	m	14.05	30	14		4	16	25.08
23.1	23	m	16.23	22	41		3.11	17	24.75
23.2			14.32	16	45
24.1	24	m	16.32	32	34		3	12	23.56
24.2			18.32	33	43
25.1	26	m	19	32	43		2.67	15	20.62
25.2			19.66	34	40
26.1	28	f	19.43	25	23		2.8	10	24.32
26.2			17.47	27	29
27.1	25	f	16.57	33	37		2.22	16	23.22
27.2			15.43	38	36
28.1	23	f	18.98	15	36		2.1	17	21.43
28.2			17.51	18	32
29.1	25	f	18.54	19	43		2.32	12	19.33
29.2			17.5	21	32
30.1	30	f	18.87	24	36		1.87	19	23.98
30.2			19.21	25	29
Mindfulness Post
participant ID			AverageRespR	BeatByBeatRMSSD (ms)	AverageRMSSDSleep (ms)	Music Dosis Total in Min	MASS	PSS	D3SQI-Total
1.1			19.39	36	62	250	3.53	20	24.19
1.2			19.56	38	65	250
2.1			14.51	38	44	250	3.13	19	31.83
2.2			15.06	37	45	250
3.1			18.13	32	33	190	3.53	11	30.58
3.2			18.55	28	29	190
4.1			16.33	19	21	190	3.2	24	23.75
4.2			16.06	19	20	190
5.1			17.04	46	74	213	4.26	17	30.04
5.2			18.68	43	66	213
6.1			17.42	13	27	191	3.2	18	20.29
7.1			14.5	14	15	191	4.6	9	32.61
7.2			14.5	35	47	165
8.1			17.29	27	29	250	2.93	15	26.69
8.2			17.09	26	38	250
9.1			18.21	28	36	250	3.46	24	19.5
9.2			17.64	33	41	250
10.1			16.72	23	44	250	3.93	11	31.25
10.2			16.91	27	33	250
11.1			14.76	54	75	250	3.8	17	31
11.2			15.16	44	61	250
12.1			14.91	36	50	190	3.06	18	28.08
12.2			16.13	28	43	190
13.1			16.55	45	71	253	4.4	16	28.71
13.2			18.67	39	61	253
14.1			17.71	33	60	250	3.8	19	30.25
14.2			18.75	44	60	250
15.1			17.8	58	84	250
15.2			16.74	62	81	250
16.1			16.86	60	106	250
16.2			17.33	72	106	250
17.1			17.1	30	51	170	3	21	29.5
18.1			14.72	64	87	220
19.1			17.84	27	63	200	4.2	11	30.11
19.2			16.46	36	45	180
20.1			17.76	20	29	160	2.73	23	25.29
20.2			16.98	23	29	160
21.1			14.06	36	53	190	4.06	13	30.75
22.1			18.89	41	54	190	4.93	7	32.39
23.1			17.89	54	65	250	4	8	27.54
23.2			18.13	56	66	250
24.1			16.43	54	57	250	4.46	9	26.43
24.2			19.16	43	67	250
25.1			18.21	42	65	250	3.87	12	26.43
25.2			16.32	46	68	250
26.1			17.44	47	54	190	4.4	5	31.23
26.2			18.34	65	65	190
27.1			18.43	48	56	240	5.2	9	32.32
27.2			19.6	57	65	240
28.1			15.33	51	76	250	5.45	10	28.65
28.2			16.84	50	54	250
29.1			19.65	49	61	240	5.13	7	30.54
29.2			16.43	50	56	240
30.1			19.22	49	56	250	5.32	9	28.87
30.2			17.43	59	61	250

## Sheet: Music Group
Active-Control Baseline
participant ID	age	gender	AverageRespR	BeatByBeatRMSSD (ms)	AverageRMSSDSleep (ms)	Music Dosis Total in Min	MASS	PSS	D3SQI-Total
1.1	26	f	16.78	29	31
1.2			16.91	29	31
2.1	43	f	17.86	27	32		3.6	20	24.3
2.2			18.03	24	28
3.1	29	f	18.41	52	67		4.53	21	23.75
3.2			18.09	51	62
4.1	27	f	17.44	22	29		5.06	20	19.61
4.2			15.65	29	38
5.1	21	f	18.47	16	11		4.13	15	15.5
5.2			19.4	20	25
6.1	24	m	17.02	30	32		4	15	28.83
7.1	30	f	16.82	50	69		5.06	7	34.36
7.2			16.49	55	47
8.1	22	f	17.34	46	50		3.8	22	27.43
8.2			16.8	52	30
9.1	29	f	16.09	34	42		4.33	21	16.93
9.2			15.93	36	42
10.1	21	f	20.86	32	41		2.13	34	24.75
10.2			19.35	38	58
11.1	29	f	16.74	49	59		3.33	27	26.22
11.2			17.17	40	70
12.1	44	f	17.29	24	22		3.47	28	29.25
12.2			17.44	24	23
13.1	48	f	17.26	43	40		3.53	25	23.15
13.2			16.85	42	36
14.1	37	f	17.11	14	16
14.2			17.36	13	13
15.1	52	m	14.55	16	15		2.4	24	27.14
15.2			14.49	16	17
16.1	42	m	15.98	20	24
16.2			17.64	12	9
17.1	44	f	18.66	38	55
17.2			18.42	40	32
18.1	34	m	16.34	16	34		2.54	22	21.34
18.2			15.23	21	31
19.1	48	f	17.76	23	36		3.12	21	25.34
19.2			19.63	26	36
20.1	53	m	16.5	22	35		2.65	16	24.56
20.2			16.43	33	39
21.1	41	m	18.54	25	41		1.89	19	27.54
21.2			14.39	32	36
22.1	40	f	18.76	25	32		2.54	14	21.45
22.2			16.54	31	30
23.1	44	m	16.71	36	32		2.34	16	22.45
23.2			16	37	39
24.1	36	f	15.43	31	39		2.89	22	25.34
24.2			15.33	32	41
25.1	37	f	15	37	41		1.67	24	23.54
25.2			14.66	34	40
26.1	40	f	17.55	41	45		1.21	12	22.76
26.2			18.66	38	41
27.1	35	m	18.55	38	42		3.12	17	21.75
27.2			19.81	41	46
28.1	35	m	16.39	21	34		4.12	11	19.54
28.2			15.32	29	35
29.1	46	m	15.38	30	36		2.17	18	23.44
29.2			14.32	25	38
30.1	32	f	16.48	16	41		2.35	16	24.81
30.2			17.54	18	36
Active-Control Post
participant ID			AverageRespR	BeatByBeatRMSSD (ms)	AverageRMSSDSleep (ms)	Music Dosis Total in Min	MASS	PSS	D3SQI-Total
1.1			17.28	23	26	265
1.2			16.2	29	34	265
2.1			16.65	33	37	227	3.26	20	25.62
2.2			16.53	30	33	227
3.1			18.26	43	54	216	4.33	15	26.29
3.2			17.49	44	35	216
4.1			17.09	34	43	232	4.46	11	26.71
4.2			17.54	27	38	232
5.1			17.86	20	15	262	5.06	3	31.54
5.2			17.98	26	25	262
6.1			17.23	31	29	211	5.06	8	33.5
7.1			19.61	45	36	248	4.2	21	30.21
7.2			18.26	42	58	248
8.1			16.26	53	34	261	4.07	25	34.5
8.2			15.7	54	64	261
9.1			18.3	44	31	128	3.33	22	15.93
9.2			18.19	47	32	128
10.1			18.37	46	39	245	2.6	31	27.32
10.2			18.65	49	63	245
11.1			15.72	41	50	219	3.87	18	30.21
11.2			16.01	37	33	219
12.1			16.51	37	47	283	3	23	25.68
12.2			17.14	37	49	283
13.1			16.89	15	16	180	2.53	16	24.25
13.2			16.98	14	15	180
14.1			13.97	17	16	278
15.1			16.74	12	16	255	3.73	11	24.57
16.2			17.42	10	6	255
17.1			18.57	38	52	217
17.2			18.75	42	57	217
18.1			16.44	32	32	254	2.65	19	21.43
18.2			17.54	25	41	254
19.1			15.66	34	35	234	2.54	21	21.56
19.2			17.55	32	43	234
20.1			15.23	42	55	252	3.12	17	25.34
20.2			16	32	43	252
21.1			17.77	32	43	250	3.65	15	31.24
21.2			18.65	34	45	250
22.1			15.34	21	33	190	1.78	23	19.56
22.2			17.41	24	35	190
23.1			17.43	32	43	239	1.69	19	20
23.2			18.54	31	36	239
24.1			14.38	35	34	245	3.21	21	21.43
24.2			15.43	36	32	245
25.1			18.43	32	43	255	2.43	15	19.45
25.2			18.54	38	41	255
26.1			15.79	21	34	245	2.67	22	22.45
26.2			15.48	24	36	245
27.1			19.54	41	41	245	2.87	18	21.56
27.2			18.69	45	33	245
28.1			16.54	32	31	235	2.34	21	21.43
28.2			15.43	35	34	235
29.1			16.78	25	31	220	2.78	16	18.54
29.2			18.56	28	37	220
30.1			17.54	23	41	194	2.32	18	19.32
30.2			15.66	21	37	194

## Sheet: Control group
No-intervention Control Baseline
participant ID	age	gender	AverageRespR	BeatByBeatRMSSD (ms)	AverageRMSSDSleep (ms)	MASS	PSS	D3SQI-Total
1.1	51	f	16.93	28	31
1.2			16.77	27	25
2.1	52	m	21.06	24	33	3.73	15	31.5
2.2			16.97	26	32
3.1	50	f	17.32	33	34	4.53	22	19.69
3.2			16.78	39	35
4.1	48	f	17.68	50	40
4.2			17.49	47	42
5.1	46	m	19.53	41	42	2.86	18	31.33
5.2			17.94	34	32
6.1	33	f	19.58	35	39
6.2			13.99	31	23
7.1	44	f	14.92	42	44	6	4	31.62
7.2			14.93	35	30
8.1	47	f	14.5	27	27
8.2			18.61	36	31
9.1	41	f	17.72	27	19	3.93	10	32.11
9.2			16	27	19
10.1	37	m	14.83	26	34	5.2	19	28.25
10.2			19.61	41	46
11.1	38	f	16.08	39	44
11.2			16.31	36	45
12.1	54	f	16.49	23	24
12.2			17.54	25	20
13.1	23	f	17.07	33	35	2	16	23.34
13.2			16.54	24	35
14.1	25	f	18.32	26	38	2.43	17	25.43
14.2			19.22	27	38
15.1	27	m	18.44	33	44	3.7	22	18.67
15.2			17.02	36	41
16.1	29	f	15.43	41	35	2.65	21	29.43
16.2			19.04	45	32
17.1	25	m	18.54	23	41	2.43	21	20.34
17.2			17.44	23	44
18.1	28	m	14.44	31	47	2.56	20	24.34
18.2			16.55	32	43
19.1	32	f	15.43	32	31	3	26	21.56
19.2			14.98	36	36
20.1	32	f	16.7	42	38	2.54	23	25.43
20.2			18.58	44	42
21.1	27	f	15.46	47	42	2.67	21	26.43
21.2			17.42	41	46
22.1	28	f	18.82	32	53	3.12	18	26.54
22.2			16.43	35	56
23.1	26	f	17.41	22	34	1.78	25	23.25
23.2			16	21	32
24.1	43	f	15.02	27	36	2.76	16	25.43
24.2			16.55	26	31
25.1	41	m	17	29	53	2.89	14	23.11
25.2			18.09	25	50
26.1	40	f	18.01	30	23	2.54	21	21.82
26.2			16.43	32	25
27.1	26	m	15.65	36	34	3.5	18	24.34
27.2			17.42	37	40
28.1	43	f	16.43	26	23	3.23	19	23.43
28.2			18.87	18	29
29.1	33	f	16.55	16	25	2.12	16	27.54
29.2			15.45	14	27
30.1	30	f	16.54	19	23	2.65	15	19.43
30.2			15.56	23	21
No-Intervention Control Post
participant ID			AverageRespR	BeatByBeatRMSSD (ms)	AverageRMSSDSleep (ms)	MASS	PSS	D3SQI-Total
1.1			16.14	31	32
1.2			16.47	29	24
2.1			17.65	22	30	6	0	33.29
2.2			21.11	22	32
3.1			17.54	47	57	5	8	33.75
3.2			17.73	41	59
4.1			16.59	43	40
4.2			16.85	27	29
5.1			17.4	41	35	3	21	25.96
5.2			18.61	37	40
6.1			19.6	41	46
6.2			15.67	41	36
7.1			15.81	36	42	3.4	15	31.75
8.1			16.61	1	35
8.2			14.53	21	22
9.1			13.45	20	23	4.86	5	31.68
10.1			16.14	23	20	5.86	6	34.54
10.2			17.89	23	21
11.1			19.22	26	35
11.2			18.48	27	36
12.1			18.09	32	44
12.2			19.65	31	45
13.1			16.54	32	32	3.21	21	26.54
13.2			16.89	33	31
14.1			15.43	35	30	2.43	22	25.43
14.2			15.98	37	27
15.1			17.09	32	26	2.56	23	26
15.2			17.53	34	29
16.1			16.43	21	23	2.89	22	21.23
16.2			15.98	26	31
17.1			18.76	27	51	2.19	21	19.89
17.2			19	21	50
18.1			15.44	15	32	3.53	23	26.43
18.2			17.01	19	30
19.1			15.43	22	35	2.54	25	24.56
19.2			16.62	33	38
20.1			19.43	26	31	1.54	21	22.1
20.2			19.31	29	34
21.1			15.32	31	49	1.58	19	21.65
21.2			16.72	36	48
22.1			16.82	27	51	3.2	22	23.45
22.2			16.28	25	53
23.1			15.78	24	40	2.45	21	24.95
23.2			16.04	28	36
24.1			18.54	41	35	3.21	23	18.46
24.2			18.1	36	38
25.1			17	32	37	2.45	19	19.54
25.2			17.32	36	34
26.1			18.44	21	30	2.98	17	24.61
26.2			19.08	16	29
27.1			17.34	17	40	2.58	21	24.35
27.2			16.98	15	41
28.1			18.54	15	31	2.32	19	22.32
28.2			18.41	19	29
29.1			18.32	21	25	2.25	18	23.4
29.2			17.12	16	24
30.1			16.14	24	31	2.56	19	20.48
30.2			15.98	18	24
