# Supplementary material for: Heart rate variability is enhanced during mindfulness practice: A randomized controlled trial involving a 10-day online-based mindfulness intervention
Source: PLoS One. 2020 Dec 17;15(12):e0243488. doi: 10.1371/journal.pone.0243488 (PMC7746169; doi:10.1371/journal.pone.0243488)
Supplement: S2 File — (XLSX) [file pone.0243488.s005.xlsx]

## Sheet: Day 1
MINDFULNESS GROUP
Participant ID	BeatByBeatRMSSD (ms)	AverageRespR
1	46	12.1
2	28	12.87
3	46	12.5
4	18	13.18
6	69	13.49
7	18	15.56
8	34	13.24
10	43	14.08
11	29	11.88
12	50	11.87
13	78	12.4
15	53	12.98
17	85	11.91
18	29	16.17
19	62	13.56
20	33	11.76
21	10	15.37
22	73	12.54
23	54	16.43
24	43	12.43
25	41	14.32
26	39	17.54
27	37	13.45
28	44	15.43
29	40	14.34
30	54	15.43
MUSIC GROUP
Participant ID	BeatByBeatRMSSD (ms)	AverageRespR
1	36	19.64
2	27	19.11
3	70	15.13
4	44	12.92
5	21	22.74
6	34	13.62
7	30	17.84
8	80	22.2
9	44	16.61
10	50	16.03
11	32	34.81
12	34	15.12
13	58	16.81
14	31	14.82
15	15	17.52
16	26	19.68
17	49	17.73
18	40	15.67
19	42	16.54
20	39	17.65
21	38	15.43
22	44	17.9
23	42	16.54
24	43	17.54
25	38	15.43
27	43	14.56
29	40	13.21
30	38	14.36

## Sheet: Day 2
MINDFULNESS GROUP
Participant ID	BeatByBeatRMSSD (ms)	AverageRespR
1	65	12.21
2	28	12.61
3	39	13.41
4	33	12.87
5	33	12.88
6	70	12.07
7	21	14.38
8	28	13.44
10	48	13.97
11	34	11.93
12	28	13.7
13	63	15.87
14	74	12.23
15	52	13.82
17	101	11.62
18	23	14.58
19	73	17.36
20	26	13.4
22	46	16.73
23	44	14.32
24	42	14.54
25	39	12.45
26	46	16.54
27	41	15.43
28	36	13.23
29	32	14.34
30	40	15.43
MUSIC GROUP
Participant ID	BeatByBeatRMSSD (ms)	AverageRespR
1	49	21.44
2	29	16.09
3	49	15.14
4	27	12.99
5	36	16.62
6	33	13.58
7	21	18.74
8	84	21.54
9	71	16.88
10	46	24.62
11	19	20.7
12	21	16.3
13	43	18.58
14	18	14.96
15	14	17.92
16	29	15.82
17	72	16.76
18	34	14.56
19	42	16.56
20	40	16.91
21	39	15.43
22	51	17.65
23	40	15.43
25	24	12.36
26	44	15.49
27	32	14.56
28	45	16.54
29	41	12.38
30	42	15.43

## Sheet: Day 3
MINDFULNESS GROUP
Participant ID	BeatByBeatRMSSD (ms)	AverageRespR
1	32	12.16
2	59	14.04
3	42	12.59
4	25	13.32
5	47	12.92
6	71	19.36
7	13	13.82
8	36	12.46
10	47	15.08
11	39	12.09
12	51	13.25
13	60	14.6
14	75	12.43
15	41	13.62
17	63	13.55
18	29	15.45
20	42	11.48
21	21	16.56
22	51	11.91
23	54	14.54
24	43	15.43
25	42	13.23
26	39	14.34
27	37	13.23
28	43	15.15
29	63	14.34
30	35	13.55
MUSIC GROUP
Participant ID	BeatByBeatRMSSD (ms)	AverageRespR
1	48	21.48
2	26	14.53
3	43	17.09
4	32	17.13
5	24	19.11
6	27	12.67
7	65	14.98
8	72	20.65
9	56	17.43
10	39	21.27
11	50	17.21
12	37	15.25
13	38	19.16
14	12	16.17
15	17	17.75
16	39	18.66
17	44	15.1
18	42	17.06
19	25	16.54
20	46	17.87
21	44	15.45
22	43	16.78
23	49	17.68
25	24	17.61
26	36	15.92
27	39	16.75
28	42	15.67
29	40	14.78
30	45	16.65

## Sheet: Day 4 
MINDFULNESS GROUP
Participant ID	BeatByBeatRMSSD (ms)	AverageRespR
1	26	12.52
2	48	14.52
3	58	13.71
4	38	14.29
5	59	12.43
6	51	13.63
7	18	12.76
8	23	12.19
9	67	12.43
11	33	13.86
12	53	14.08
13	65	13.76
14	69	12.54
15	83	12.54
17	70	16.45
18	28	14.5
19	80	11.08
20	39	15.17
21	31	16.12
22	49	13.83
23	32	14.54
24	34	13.64
25	32	15.67
26	41	15.98
27	40	12.54
28	39	15.43
29	40	16.54
30	38	13.45
MUSIC GROUP
Participant ID	BeatByBeatRMSSD (ms)	AverageRespR
1	57	21.23
2	31	15.32
3	67	17.39
4	35	16.63
5	31	19.71
6	34	13.19
7	39	17.67
8	89	22.83
9	69	15.86
10	22	22.03
11	38	23.62
12	44	14.98
13	38	16.11
14	17	17.02
15	14	15.47
16	21	16.97
17	49	17.5
18	33	17.65
19	39	15.67
20	32	17.65
21	40	14.56
22	39	17.09
23	38	16.7
24	23	16.51
25	45	17.65
28	48	20.34
29	42	15.43
30	38	14.35

## Sheet: Day 5
MINDFULNESS GROUP
Participant ID	BeatByBeatRMSSD (ms)	AverageRespR
1	27	12.5
2	70	14.31
3	34	14.98
4	28	13.13
5	37	12.64
6	36	14.19
7	18	18.99
8	21	12.53
9	82	16.53
10	59	13.85
11	30	13.65
12	30	13.51
13	46	15.6
15	42	15.76
17	78	11.79
18	29	14.35
19	44	13.93
20	48	15.78
21	56	13.62
22	35	13.63
23	54	14.32
24	42	15.65
25	40	13.54
26	45	12.78
27	54	15.43
28	42	15.43
29	45	13.23
30	44	16.55
MUSIC GROUP
Participant ID	BeatByBeatRMSSD (ms)	AverageRespR
1	34	19.68
2	24	21.29
3	43	14.3
4	45	16.83
5	22	20.64
6	31	16.02
7	45	18.69
8	69	15.77
9	38	17.01
10	35	20.91
11	50	19.09
12	42	16.4
13	25	18.45
14	17	14.02
16	63	16.63
17	58	16.58
18	45	16.54
19	30	16.54
21	43	15.67
22	42	14.35
23	39	18.08
24	34	16.54
25	40	15.04
26	43	16.54
27	39	15.13
28	45	15.95
29	41	16.8
30	38	15.62

## Sheet: Day 6
MINDFULNESS GROUP
Participant ID	BeatByBeatRMSSD (ms)	AverageRespR
1	13	13.23
2	68	14.08
3	42	14.37
4	31	15.81
5	40	12.93
6	64	14.67
7	20	13.28
8	34	13.15
10	33	16.96
11	36	15.98
12	24	12.24
13	37	16.12
15	57	13.03
17	88	11.75
18	26	14.32
19	66	17.21
20	47	14.38
21	23	14.37
22	40	13.11
23	54	14.54
24	43	14.54
25	54	12.14
26	65	17.65
27	43	15.54
28	46	15.43
29	48	14.34
30	41	16.54
MUSIC GROUP
Participant ID	BeatByBeatRMSSD (ms)	AverageRespR
1	29	14.78
2	17	16.76
3	44	16.48
4	40	17.69
5	40	17.24
6	49	15.01
7	48	16.55
8	72	18.38
9	63	18.59
10	36	13.54
11	16	15.45
12	58	17.21
13	48	21.07
14	24	16.27
15	15	23.24
16	30	14.54
18	43	16.54
19	45	17.69
20	23	15.43
21	43	15.78
22	29	17.64
23	39	13.92
24	43	21.43
25	41	13.45
26	40	14:56:00
27	39	15.67
28	56	12.4
29	40	15.43
30	56	15.87

## Sheet: Day 7
MINDFULNESS GROUP
Participant ID	BeatByBeatRMSSD (ms)	AverageRespR
1	47	12.13
2	68	12.97
3	30	13.22
4	29	14.45
5	12	14.27
6	81	17.73
7	39	14.28
10	43	12.75
11	34	16.8
12	21	15.92
13	37	13.52
14	67	12.87
15	49	12.57
17	77	16.45
18	24	18.55
19	67	11.63
20	31	13.85
21	34	15.18
22	48	14.07
23	34	14.56
24	44	15.91
25	47	14.73
26	49	15.4
27	56	16.54
28	65	13.45
29	45	13.24
30	40	12.3
MUSIC GROUP
Participant ID	BeatByBeatRMSSD (ms)	AverageRespR
1	32	17.17
2	18	16.3
3	44	18.02
4	43	21.21
5	16	15.91
6	58	15.47
7	49	15.92
8	33	14.02
9	24	19.68
10	55	17.26
11	24	15.22
12	33	17.93
13	12	18.27
14	75	18.88
15	36	13.4
16	48	14.86
18	52	16.78
19	45	18.76
20	43	17.59
21	25	15.4
22	34	17.59
23	28	13.46
24	43	15.63
25	65	16.73
26	34	15.68
27	43	17.51
28	43	16.59
29	38	16.56
30	49	15.45

## Sheet: Day 8
MINDFULNESS GROUP
Participant ID	BeatByBeatRMSSD (ms)	AverageRespR
1	78	11.38
2	80	13.06
3	43	15.15
4	8	15.85
5	27	13.08
7	13	12.16
8	32	14.58
9	45	13.45
10	47	12.67
11	33	14.52
12	31	11.59
13	73	14.69
14	65	13.43
15	58	12.95
17	98	15.93
18	22	15.99
19	50	17.6
20	25	11.04
21	25	14.23
23	34	12.45
24	44	13.45
25	47	14.91
26	50	13.9
27	42	14.32
28	41	12.67
29	54	12.96
30	34	12.46
MUSIC GROUP
Participant ID	BeatByBeatRMSSD (ms)	AverageRespR
1	51	18.07
2	32	16.11
3	54	18.42
4	74	19.43
5	11	18.41
6	42	17.07
7	48	16.38
8	27	14.78
9	34	18.77
10	13	19.02
11	23	18.7
12	33	17.45
13	12	18.37
14	64	18.88
15	31	14.88
16	45	18.42
17	48	14.55
18	45	17.65
19	43	15.67
20	27	21.54
21	54	20.6
23	36	16.54
24	47	17.56
25	42	18.76
26	54	16.54
27	31	12.23
28	40	21.7
29	42	20.32
30	40	15.43

## Sheet: Day 9
MINDFULNESS GROUP
Participant ID	BeatByBeatRMSSD (ms)	AverageRespR
1	42	12.54
2	29	13.19
3	37	12.75
4	34	13.4
5	30	13.25
6	68	14.54
7	12	12.56
8	43	18.86
10	45	13.44
11	31	17.45
12	76	12.51
13	46	14.63
15	38	15.68
17	55	11.07
18	58	13.82
19	41	15.96
20	34	16.06
21	31	15.25
22	54	13.39
23	43	13.43
24	54	12.76
25	65	12.19
26	65	13.43
27	44	13.82
28	23	12.46
29	34	15.08
30	55	14.45
MUSIC GROUP
Participant ID	BeatByBeatRMSSD (ms)	AverageRespR
1	37	14.16
2	32	17.44
3	21	22.85
4	78	19.32
5	23	15.72
6	35	18.03
7	51	15.88
8	47	13.66
9	55	18.58
10	53	16.11
11	28	15.4
12	24	19.39
13	19	14.85
14	87	24.1
15	28	21.99
16	26	19.33
17	59	13.72
19	34	19.76
20	34	18.76
21	40	18.54
22	42	21.45
23	46	17.65
24	41	15.2
25	38	19.79
26	47	17.69
27	48	12.34
28	43	20.05
29	25	21.45
30	43	12.34

## Sheet: Day 10
MINDFULNESS GROUP
Participant ID	BeatByBeatRMSSD (ms)	AverageRespR
1	20	12.99
2	36	12.92
3	50	12.03
4	25	14.55
5	22	12.25
6	61	16.45
7	50	12.11
8	35	11.88
10	35	15.46
11	33	12.31
12	41	13.15
13	28	17.55
15	53	16.02
17	49	11.88
18	35	15.58
19	65	15.67
20	49	14.33
21	65	15.18
22	34	17.19
23	43	12.65
24	54	13.82
25	54	15.96
26	56	14.32
27	44	13.43
28	54	12.95
29	61	16.06
30	40	11.87
MUSIC GROUP
Participant ID	BeatByBeatRMSSD (ms)	AverageRespR
1	48	15.98
2	45	12.62
3	52	20.57
4	15	16.86
5	36	18.17
6	55	16.76
7	33	14.05
8	64	19.16
9	54	17.19
10	33	20.76
11	31	17.18
12	15	20.11
13	73	22.66
14	27	14.6
15	26	21.57
16	43	15.4
18	54	15.67
19	34	19.65
21	54	20.34
22	34	20.43
23	44	15.46
24	41	16.54
25	32	18.3
27	47	19.76
28	45	16.3
29	40	16.78
30	41	15.67
